# Supplementary material for: Beyond benchmarking and towards predictive models of dataset-specific single-cell RNA-seq pipeline performance
Source: Genome Biol. 2024 Jun 17;25:159. doi: 10.1186/s13059-024-03304-9 (PMC11184819; doi:10.1186/s13059-024-03304-9)
Supplement: Supplementary file 3 — Additional file 3. A copy of the sample-level metadata for the 86 datasets used in this study. [file 13059_2024_3304_MOESM3_ESM.xlsx]

## Sheet: metadata
name	Comment[Sample_description]	Characteristics[organism]	Characteristics[age]	Unit[time unit]	Characteristics[developmental stage]	Characteristics[sex]	Characteristics[growth condition]	Characteristics[organism part]	FromBlood	Characteristics[metastatic site]	Characteristics[sampling site]	Characteristics[disease]	Characteristics[clinical history]	Characteristics[single cell quality]	Material Type	Protocol REF	Term Source REF	Comment[INSTRUMENT_MODEL]	Comment[LIBRARY_LAYOUT]	Comment[LIBRARY_SELECTION]	Comment[LIBRARY_SOURCE]	Comment[LIBRARY_STRATEGY]	Comment[LIBRARY_STRAND]	Comment[single cell isolation]	Comment[library construction]	Comment[input molecule]	Comment[primer]	Comment[end bias]	Comment[spike in]	Comment[Platform_title]	Technology Type	Factor Value[growth condition]	Characteristics[cell type]	Characteristics[cell line]	Factor Value[disease]	Factor Value[organism part]	Factor Value[metastatic site]	Characteristics [organism]	Characteristics [disease]	Characteristics[disease staging]	Characteristics[sampling time point]	Description	Comment [INSTRUMENT_MODEL]	Comment [LIBRARY_LAYOUT]	Comment [LIBRARY_SELECTION]	Comment [LIBRARY_SOURCE]	Comment [LIBRARY_STRATEGY]	Comment[umi barcode read]	Comment[umi barcode offset]
E-CURD-10	scRNA-seq	Homo sapiens	43	year	adult	male	patient-derived mouse xenograft from mixed primary and metastatic neoplasm, biopsy from primary neoplasm, biopsy from metastatic neoplasm	kidney	no	lung, not applicable	neoplasm	renal cell carcinoma	tumor refractory to pazopanib, everolimus and high-dose interleukin-2	OK	cell	P-GSE73121-1	ArrayExpress	Illumina HiSeq 2500	PAIRED	cDNA	TRANSCRIPTOMIC SINGLE CELL	RNA-Seq	not applicable	Fluidigm C1	smart-like	polyA RNA	oligo-dT	none	none	Illumina HiSeq 2500 (Homo sapiens)	sequencing assay	patient-derived mouse xenograft from mixed primary and metastatic neoplasm, biopsy from primary neoplasm, biopsy from metastatic neoplasm
E-CURD-11	scRNA-Seq	Homo sapiens	not applicable, 57, 60	, year	not available, adult	male, female	in vivo culture, patient derived mouse xenograft	bronchiole, lung, middle lobe of right lung	no	alveolus of lung, brain, not applicable		bronchioalveolar carcinoma; non-small cell lung cancer, lung adenocarcinoma	not applicable, post chemotherapy and erlotinib, treatment naive	OK	cell	P-GSE69405-5	ArrayExpress	Illumina HiSeq 2500	PAIRED	cDNA	TRANSCRIPTOMIC SINGLE CELL	RNA-Seq	not applicable	Fluidigm C1	smart-like	polyA RNA	oligo-dT	none	none	Illumina HiSeq 2500 (Homo sapiens)	sequencing assay	in vivo culture, patient derived mouse xenograft	epithelial cell, not applicable	H358, not applicable	bronchioalveolar carcinoma; non-small cell lung cancer, lung adenocarcinoma	bronchiole, lung, middle lobe of right lung	alveolus of lung, brain, not applicable
E-CURD-55					adult			blood	yes						cell	P-CURD-55-1							not applicable	10x	10x5prime	polyA RNA	oligo-dT	5 prime tag			sequencing assay							Homo sapiens	COVID-19, normal	early recovery stage, late recovery stage, healthy control	less than 7 days after negative nucleic acid blood test, more than 14 days after negative nucleic acid blood test,	The early-recovery stage(ERS) of COVID-19 patients are defined as the date of nucleic acid turning negative to blood sampling is less than seven days., The late-recovery stage(LRS) of COVID-19 patients are defined as the date of nucleic acid turning negative to blood sampling is more than fourteen days., Healthy Control	Illumina NovaSeq 6000	PAIRED	PolyA	TRANSCRIPTOMIC SINGLE CELL	RNA-Seq	read1	16
E-CURD-6	H1_cell_100, H1_cell_101, H1_cell_102, H1_cell_103, H1_cell_104, H1_cell_105, H1_cell_106, H1_cell_107, H1_cell_10, H1_cell_115, H1_cell_117, H1_cell_116, H1_cell_118, H1_cell_11, H1_cell_12, H1_cell_13, H1_cell_14, H1_cell_15, H1_cell_16, H1_cell_18, H1_cell_17, H1_cell_19, H1_cell_21, H1_cell_20, H1_cell_23, H1_cell_22, H1_cell_24, H1_cell_25, H1_cell_27, H1_cell_26, H1_cell_28, H1_cell_29, H1_…	Homo sapiens	58, 34, 57, 31, 54, 59, 67, 6.5, 56	year	adult, juvenile stage	male, female		bone marrow	no			normal, myelodysplastic syndrome, refractory anemia with excess blasts, hypocellular myelodysplastic syndrome	not applicable, severe aplastic anemia, myelodysplastic syndrome, post hepatitis severe aplastic anemia		cell	P-GSE99095-1	ArrayExpress	Illumina HiSeq 2500, Illumina HiSeq 3000	PAIRED	cDNA	TRANSCRIPTOMIC SINGLE CELL	RNA-Seq	not applicable	Fluidigm C1	smart-like	polyA RNA	oligo-dT	none		Illumina HiSeq 2500 (Homo sapiens), Illumina HiSeq 3000 (Homo sapiens)	sequencing assay		bone marrow cell		normal, myelodysplastic syndrome, refractory anemia with excess blasts, hypocellular myelodysplastic syndrome
E-CURD-7		Homo sapiens	37, 35, 20	year	adult	female		breast epithelium	no		basal, luminal	normal	reduction mammoplasty		cell	P-ECURD7-1, P-GSE113127-1, P-GSE113099-1, P-GSE113198-1	ArrayExpress	Illumina HiSeq 2500	PAIRED	cDNA	TRANSCRIPTOMIC SINGLE CELL	RNA-Seq	not applicable	Fluidigm C1	smart-like	polyA RNA	oligo-dT	none		Illumina HiSeq 2500 (Homo sapiens)	sequencing assay
E-CURD-85		Homo sapiens	40, 59, 35, 42, 53	year	adult	male, female		synovial membrane, blood, synovial fluid	no			psoriatic arthritis			organism part	P-MTAB-100506, P-MTAB-100505	EFO		PAIRED	PolyA	TRANSCRIPTOMIC SINGLE CELL	RNA-Seq	not applicable	10x	10x5prime	polyA RNA	oligo-dT	5 prime tag	none		sequencing assay		leukocyte, T cell			synovial membrane, blood, synovial fluid												read1	16
E-ENAD-17								brain	no						cell	P-GSE57872-1							not applicable	FACS	smart-like	polyA RNA	oligo-dT	none			sequencing assay							Homo sapiens	glioblastoma				Illumina HiSeq 2500	PAIRED	cDNA	transcriptomic	RNA-Seq
E-ENAD-20								tumor xenograft	no						cell	P-GSE116237-1													ERCC		sequencing assay							Homo sapiens	melanoma			Patient-derived xenograft model MEL006	Illumina NextSeq 500	SINGLE	cDNA	transcriptomic	RNA-Seq
E-ENAD-21								breast	no						cell	P-ENAD21-1															sequencing assay							Homo sapiens					Illumina HiSeq 2500	PAIRED	cDNA	transcriptomic	RNA-Seq
E-ENAD-27		Homo sapiens	53, 29, 56, 55, 22, 51, 30, 42	year,		female, male		islet of Langerhans	no			normal, type II diabetes mellitus		not OK, OK, OK, filtered	organism part, cell	P-ENAD27-1			SINGLE	other	TRANSCRIPTOMIC SINGLE CELL	RNA-Seq	not applicable	Fluidigm C1	smart-like	total RNA	oligo-dT	none			sequencing assay				normal, type II diabetes mellitus							baseline islet of Langerhans, dissociated islet of Langerhans, intact islet of Langerhans, single cell,	Illumina NextSeq 500
E-GEOD-100618								blood	yes						cell	P-GSE100618-1													ERCC		sequencing assay							Homo sapiens					Illumina HiSeq 4000	PAIRED	cDNA	transcriptomic	RNA-Seq
E-GEOD-106540								blood	yes			normal		OK	cell	P-GSE106540-1							not applicable	FACS	smart-seq2	polyA RNA	oligo-dT	none			sequencing assay							Homo sapiens					Illumina HiSeq 2500	SINGLE	cDNA	transcriptomic	RNA-Seq
E-GEOD-109979								embryo	no						cell	P-GSE109979-1															sequencing assay							Homo sapiens					Illumina HiSeq 2500	PAIRED	cDNA	transcriptomic	RNA-Seq
E-GEOD-110499								bone marrow	no						cell	P-GSE110499-1							not applicable	Fluidigm C1	smart-like	polyA RNA	modified oligo-dT	none			sequencing assay							Homo sapiens	multiple myeloma				Illumina HiSeq 2500	PAIRED	cDNA	transcriptomic	RNA-Seq
E-GEOD-111727								blood	yes						cell	P-GSE111727-1															sequencing assay							Homo sapiens	HIV infection, normal				Illumina HiSeq 2500	SINGLE	cDNA	transcriptomic	RNA-Seq
E-GEOD-114530		Homo sapiens	gestational week 18, gestational week 13, gestational week 11, gestational week 9, gestational week 16		embryo	female, male		kidney	no			normal			organism part	P-GSE114530-4	ArrayExpress	Illumina NextSeq 500	PAIRED	cDNA	TRANSCRIPTOMIC SINGLE CELL	RNA-Seq	not applicable	10x	10xV2	polyA RNA	oligo-dT	3 prime tag		Illumina NextSeq 500 (Homo sapiens)	sequencing assay																	read1	16
E-GEOD-124263		Homo sapiens	2, 7, 37, 42	day, year	neonate, adult	male		testis	no			normal			organism part	P-GSE124263-3	ArrayExpress	Illumina HiSeq 4000	PAIRED	cDNA	TRANSCRIPTOMIC SINGLE CELL	RNA-Seq	not applicable	10x	10xV2	polyA RNA	oligo-dT	3 prime tag		Illumina HiSeq 4000 (Homo sapiens)	sequencing assay																	read1	16
E-GEOD-124472		Homo sapiens	not applicable, gestational week 15, gestational week 17	day,	embryo	female, not available	organoid culture, in vivo	inner cell mass, juxtamedullary cortex, outer cortex of kidney	no						organoid, organism part	P-GSE124472-1	ArrayExpress	Illumina NextSeq 500	PAIRED	cDNA	TRANSCRIPTOMIC SINGLE CELL	RNA-Seq	not applicable	10x	10xV2	polyA RNA	oligo-dT	3 prime tag		Illumina NextSeq 500 (Homo sapiens)	sequencing assay	organoid culture, in vivo	embryonic stem cell, not applicable	H9, not applicable		inner cell mass, juxtamedullary cortex, outer cortex of kidney												read1	16
E-GEOD-124858	processed data single_cell_passage_09_processed.txt P09_Ctrl56_S56, processed data single_cell_passage_09_processed.txt P09_Ctrl55_S55, processed data single_cell_passage_09_processed.txt P09_Ctrl54_S54, processed data single_cell_passage_09_processed.txt P09_Ctrl53_S53, processed data single_cell_passage_09_processed.txt P09_Ctrl52_S52, processed data single_cell_passage_09_processed.txt P09_Ctr…	Homo sapiens			adult			bone marrow	no		posterior iliac crest	normal			cell	P-GSE124858-1	ArrayExpress	Illumina NextSeq 500	PAIRED	cDNA	TRANSCRIPTOMIC SINGLE CELL	RNA-Seq	not applicable	Fluidigm C1	smart-like	polyA RNA	oligo-dT	none	PhiX Control v3	Illumina NextSeq 500 (Homo sapiens)	sequencing assay		mesenchymal stem cell of the bone marrow
E-GEOD-125970				year	adult	male, female		intestine	no		normal tissue adjacent to neoplasm	small intestine neuroendocrine tumor, cecum adenocarcinoma, rectal adenocarcinoma			cell	P-GSE125970-1								10x	10xV2	polyA RNA	oligo-dT	3 prime tag			sequencing assay							Homo sapiens					HiSeq X Ten	PAIRED	cDNA	transcriptomic single cell	RNA-Seq	read1	16
E-GEOD-130148	Drop-seq	Homo sapiens	69, 58, 62	year		male		lung parenchyma	no		upper lobe of left lung, main bronchus	normal, chronic obstructive pulmonary disease			organism part	P-GSE130148-3	ArrayExpress	Illumina HiSeq 4000	PAIRED	cDNA	TRANSCRIPTOMIC SINGLE CELL	RNA-Seq	not applicable	Drop-seq	drop-seq	polyA RNA	oligo-dT	3 prime tag		Illumina HiSeq 4000 (Homo sapiens)	sequencing assay				normal, chronic obstructive pulmonary disease					not applicable, Gold II								read1	12
E-GEOD-130473		, Homo sapiens	, gestational week 17		, late embryo	, not available		liver	no			, normal		, OK	, cell	, P-GSE130473-4	, ArrayExpress	, Illumina HiSeq 2500	, PAIRED	, cDNA	, TRANSCRIPTOMIC SINGLE CELL	, RNA-Seq	, not applicable	, FACS	, smart-seq2	, polyA RNA	, oligo-dT	, none	, ERCC	, Illumina HiSeq 2500 (Homo sapiens)	, sequencing assay		, not applicable
E-GEOD-134144				year	juvenile, adult	male, male-to-female transsexual		testis	no			normal	, testosterone suppression		cell	P-GSE134144-4								10x	10xV2	polyA RNA	oligo-dT	3 prime tag			sequencing assay							Homo sapiens					Illumina HiSeq 2500, Illumina NovaSeq 6000	PAIRED	cDNA	transcriptomic single cell	RNA-Seq	read1	16
E-GEOD-135922			54, 82, 79, 92, 80, 75, 77	year		male, female		retina	no			normal, wet macular degeneration			cell	P-GSE135922-3	ArrayExpress							10x	10xV3	polyA RNA	oligo-dT	3 prime tag			sequencing assay				normal, wet macular degeneration			Homo sapiens					Illumina HiSeq 4000	PAIRED	cDNA	TRANSCRIPTOMIC SINGLE CELL	RNA-Seq	read1	16
E-GEOD-137537		Homo sapiens						retina	no		macula lutea, peripheral region of retina	normal			cell	P-GSE137537-1							not applicable	10X	10xV3	polyA RNA	oligo-dT	3 prime tag			sequencing assay		neuronal, glial and vascular cells										Illumina NextSeq 500	PAIRED	cDNA	TRANSCRIPTOMIC SINGLE CELL	RNA-Seq	read1	16
E-GEOD-149689				year				blood	yes						cell	P-GSE149689-3							not applicable	10x	10xV3	polyA RNA	oligo-dT	3 prime tag			sequencing assay							Homo sapiens	COVID-19, influenza, normal				Illumina NovaSeq 6000	PAIRED	cDNA	TRANSCRIPTOMIC SINGLE CELL	RNA-Seq	read1	16
E-GEOD-36552	, Sample 94 cDNAs of individual cell of human embryonic stem cells, Sample 95 cDNAs of individual cell of human embryonic stem cells, Sample 96 cDNAs of individual cell of human embryonic stem cells, Sample 97 cDNAs of individual cell of human embryonic stem cells, Sample 98 cDNAs of individual cell of human embryonic stem cells, Sample 100 cDNAs of individual cell of human embryonic stem cells, …							embryo	no
E-GEOD-70580			23, 44, 56	year				tonsil	no			obstructive sleep apnea syndrome			cell	P-GSE70580-1							not applicable	FACS	smart-seq2	polyA RNA	oligo-dT	none	ERCC		sequencing assay							Homo sapiens					Illumina HiSeq 2000	SINGLE	cDNA	transcriptomic	RNA-Seq
E-GEOD-75140		Homo sapiens	gestational week 12, gestational week 13, not applicable, 36	week, , year	embryo, blastocyst, adult	not available, female	in vivo, organoid culture	neocortex, inner cell mass, skin	no		not applicable, cortical-like ventricle - region 1, whole cerebral organoid, cortical-like ventricle - region 2, cortical-like ventricle - region 3, cortical-like ventricle - region 4	normal			cell	P-GSE75140-7	ArrayExpress	Illumina HiSeq 2500	PAIRED	cDNA	TRANSCRIPTOMIC SINGLE CELL	RNA-Seq	not applicable	Fluidigm C1	smart-like	polyA RNA	oligo-dT	none		Illumina HiSeq 2500 (Homo sapiens)	sequencing assay		neuron, embryonic stem cell, induced pluripotent stem cell	not applicable, H9, 409B2
E-GEOD-75367								blood	yes						cell	P-GSE75367-1, P-GSE75367-3							not applicable	FACS	smart-like	polyA RNA	oligo-dT	none	ERCC		sequencing assay							Homo sapiens	metastatic breast cancer				Illumina HiSeq 2000	PAIRED	cDNA	transcriptomic	RNA-Seq
E-GEOD-75688								breast, lymph	no						cell	P-GSE75688-1							not applicable	Fluidigm C1	smart-like	polyA RNA	modified oligo-dT	none			sequencing assay							Homo sapiens	breast carcinoma				Illumina HiSeq 2500	PAIRED	cDNA	transcriptomic	RNA-Seq
E-GEOD-76312								bone marrow	no						cell	P-GSE76312-1							not applicable								sequencing assay							Homo sapiens	normal, chronic phase chronic myeloid leukemia				Illumina HiSeq 2000, Illumina HiSeq 4000	SINGLE	cDNA	transcriptomic	RNA-Seq
E-GEOD-81383								cell line	no						cell	P-GSE81383-1							not applicable	Fluidigm C1	smart-like	polyA RNA	modified oligo-dT	none			sequencing assay							Homo sapiens	melanoma			Ma-Mel-123 melanoma short-term culture, 23 passages , Ma-Mel-108 melanoma short-term culture, 29 passages , Ma-Mel-93 melanoma short-term culture, 15 passages	Illumina HiSeq 2500	PAIRED	cDNA	transcriptomic	RNA-Seq
E-GEOD-81547				year, month				islet of Langerhans	no			normal			cell	P-GSE81547-1							not applicable	FACS	smart-seq2	polyA RNA	oligo-dT	none			sequencing assay							Homo sapiens					Illumina NextSeq 500	PAIRED	cDNA	TRANSCRIPTOMIC SINGLE CELL	RNA-Seq
E-GEOD-81608								pancreatic islet	no						cell	P-GSE81608-1															sequencing assay							Homo sapiens	normal, type II diabetes mellitus				Illumina HiSeq 2500	SINGLE	cDNA	transcriptomic	RNA-Seq
E-GEOD-83139				year, month				pancreatic islet	no						cell	P-GSE83139-1							not applicable	Fluidigm C1	smart-like	polyA RNA	modified oligo-dT	none			sequencing assay							Homo sapiens	normal, type II diabetes mellitus, type I diabetes mellitus				Illumina HiSeq 2000, Illumina HiSeq 2500	SINGLE	cDNA	transcriptomic	RNA-Seq
E-GEOD-84465			54, 55, 60, 48	year				brain	no						cell	P-GSE84465-1			PAIRED				not applicable	FACS	smart-seq2	polyA RNA	oligo-dT	none			sequencing assay							Homo sapiens	brain glioblastoma				Illumina NextSeq 500		cDNA	transcriptomic	RNA-Seq
E-GEOD-86618								lung	no						cell	P-GSE86618-1							not applicable	Fluidigm C1	smart-like	polyA RNA	modified oligo-dT	none			sequencing assay							Homo sapiens	normal, idiopathic pulmonary fibrosis				Illumina NextSeq 500	SINGLE	cDNA	transcriptomic	RNA-Seq
E-GEOD-89232								blood, umbilical cord blood	yes						cell	P-GSE89232-1							not applicable	FACS	smart-seq2	polyA RNA	oligo-dT	none			sequencing assay		conventional dendritic cell, pre-conventional dendritic cell					Homo sapiens					Illumina HiSeq 2500	SINGLE	cDNA	transcriptomic	RNA-Seq
E-GEOD-93593				day				embryo	no						cell	P-GSE93593-1							not applicable	FACS	smart-seq2	polyA RNA	oligo-dT	none			sequencing assay			WA01				Homo sapiens					Illumina HiSeq 2500	PAIRED	cDNA	TRANSCRIPTOMIC SINGLE CELL	RNA-Seq
E-GEOD-98556	single cell RNA-seq processed data D070_QC_Pass_Samples_TPM.txt, single cell RNA-seq processed data D218_QC_Pass_Samples_TPM.txt, single cell RNA-seq processed data Adult_QC_Pass_Samples_TPM.txt	Homo sapiens	not applicable, 64	, year	embryo, adult	female, not available	organoid culture, in vivo	inner cell mass, retina	no			normal			cell	P-GSE98556-1	ArrayExpress	Illumina HiSeq 2500	SINGLE	cDNA	TRANSCRIPTOMIC SINGLE CELL	RNA-Seq	not applicable	Fluidigm C1	smart-like	polyA RNA	oligo-dT	none		Illumina HiSeq 2500 (Homo sapiens)	sequencing assay		embryonic stem cell, retinal cell	H9, not applicable
E-GEOD-99795								prostate	no						cell	P-GSE99795-1							not applicable	manual	smart-seq2	polyA RNA	oligo-dT	none			sequencing assay							Homo sapiens	prostate carcinoma			Treatment group 1 - 0 hour untreated cell 1 [Sample_1_1], Treatment group 1 - 0 hour untreated cell 2 [Sample_1_2], Treatment group 1 - 0 hour untreated cell 3 [Sample_1_3], Treatment group 1 - 0 hour untreated cell 4 [Sample_1_4], Treatment group 1 - 0 hour untreated cell 5 [Sample_1_5], Treatment group 1 - 0 hour untreated cell 6 [Sample_1_6], Treatment group 1 - 0 hour untreated cell 7 [Sample…	Illumina HiSeq 2000	PAIRED	cDNA	transcriptomic	RNA-Seq
E-HCAD-10		Homo sapiens		day	embryo	male, female		kidney	no			normal			organism part	P-HCAD10-1			PAIRED	cDNA	TRANSCRIPTOMIC SINGLE CELL	RNA-Seq	first strand	fluorescence-activated cell sorting	10xV2	polyA RNA	oligo-dT	3 prime tag			sequencing assay											9 week post-fertilization; fetal kidney flow sorted CD45+, 9 week post-fertilization; fetal Kidney flow sorted CD45-, 10 week post-fertilization; fetal Kidney flow sorted Live cells, 10 week post-fertilization; fetal kidney flow sorted CD45+, 10 week post-fertilization; fetal Kidney flow sorted CD45-, Fetal kidney flow sorted CD45+, Fetal Kidney flow sorted CD45-						read1	16
E-HCAD-11		Homo sapiens	65, 55, 35, 44		adult	female, male		colon	no		lamina propria of mucosa of colon	normal, ulcerative colitis			organism part	P-HCAD11-1			PAIRED	cDNA	TRANSCRIPTOMIC SINGLE CELL	RNA-Seq	first strand	enzymatic dissociation,mechanical dissociation	10xV2	polyA RNA	oligo-dT	3 prime tag			sequencing assay		stromal cell		normal, ulcerative colitis							Healthy human colon sample, UC human colon sample						read1	16
E-HCAD-13		Homo sapiens	8.5	, day	embryo	not available		skin epidermis	no			normal			organism part	P-HCAD13-1			PAIRED	cDNA	TRANSCRIPTOMIC SINGLE CELL	RNA-Seq	first strand	fluorescence-activated cell sorting	10xV2	polyA RNA	oligo-dT	3 prime tag			sequencing assay		fibroblast, induced dendritic cell									Fibroblasts isolated from human embryo, Induced Dendritic cells at reprogramming day 3, Induced Dendritic cells at reprogramming day 9						read1	16
E-HCAD-23		Homo sapiens			adult, fetal stage, embryo	female, male, not available		decidua, chorion membrane	no		, chorionic villus	normal			cell	P-HCAD23-1			PAIRED	cDNA	TRANSCRIPTOMIC SINGLE CELL	RNA-Seq	first strand	Drop-seq	Drop-seq	polyA RNA	oligo-dT	3 prime tag			sequencing assay					decidua, chorion membrane						cells from decidua, cells from chorionic villus						read1	12
E-HCAD-24		Homo sapiens			embryo, adult	not available, male, female		chorion membrane, decidua	no		chorionic villus,	normal			cell	P-HCAD24-1			PAIRED	cDNA	TRANSCRIPTOMIC SINGLE CELL	RNA-Seq	first strand	10x	10xV2	polyA RNA	oligo-dT	3 prime tag			sequencing assay					chorion membrane, decidua						cells from chorionic villus , cells from decidua						read1	16
E-HCAD-25		Homo sapiens	59, 70, 55, 56		adult	male, female		cerebellar cortex, substania nigra	no			normal			cell	P-HCAD25-1			PAIRED	cDNA	TRANSCRIPTOMIC SINGLE CELL	RNA-Seq	first strand	10x	10xV2	polyA RNA	oligo-dT	3 prime tag			sequencing assay					cerebellar cortex, substania nigra						Brain Cortex Sample_5_C3, Brain Cortex Sample_9_C1B, Brain Cortex Sample_11_C2B, Brain Cortex Sample_13_C4B, Brain Cortex Sample_15_C5B, Brain Substantia nigra Sample_6_N3, Brain Substantia nigra Sample_7_N4, Brain Substantia nigra Sample_8_N5, Brain Substantia nigra Sample_10_N1B, Brain Substantia nigra Sample_12_N2B, Brain Substantia nigra Sample_14_N4B, Brain Substantia nigra Sample_16_N5B						read1	16
E-HCAD-31		Homo sapiens	27, 21, 38, 52, 28, 44, 58, 61, 51		adult	male, female		pancreas	no		islet of Langerhans	normal, type 2 diabetes mellitus			cell	P-HCAD31-1			PAIRED	cDNA	TRANSCRIPTOMIC SINGLE CELL	RNA-Seq	first strand	Drop-seq	Drop-seq	polyA RNA	oligo-dT	3 prime tag			sequencing assay				normal, type 2 diabetes mellitus							Pancreatic islets from Non_diabetic_human_donor_1, Pancreatic islets from Non_diabetic_human_donor_2, Pancreatic islets from Non_diabetic_human_donor_3, Pancreatic islets from Non_diabetic_human_donor_4, Pancreatic islets from Non_diabetic_human_donor_5, Pancreatic islets from Non_diabetic_human_donor_6, Pancreatic islets from Diabetic_human_donor_1, Pancreatic islets from Diabetic_human_donor_2,…						read1	12
E-HCAD-32		Homo sapiens	41, 27, 56		adult	male		blood, spleen, liver	no			normal			cell	P-HCAD32-1, P-HCAD32-2, P-HCAD32-3			PAIRED	cDNA	TRANSCRIPTOMIC SINGLE CELL	RNA-Seq	first strand	10x	10xV2	polyA RNA	oligo-dT	3 prime tag			sequencing assay		leukocyte			blood, spleen, liver						donor 1 blood, donor 1 spleen, donor 1 liver, donor 2 blood, donor 2 spleen, donor 2 liver, donor 3 blood, donor 3 spleen, donor 3 liver						read1	16
E-HCAD-35		Homo sapiens	82, 61, 64, 68, 35, 34, 39, 44, 54, 53, 48, 50, 51, 42, 40, 55		human adult stage	male, female		brain	no		premotor cortex, prefrontal cortex, cerebral cortex	normal, multiple sclerosis			nucleus	P-HCAD35-1			PAIRED	cDNA	TRANSCRIPTOMIC SINGLE CELL	RNA-Seq	first strand	10X	10xV2	polyA RNA	oligo-dT	3 prime tag			sequencing assay				normal, multiple sclerosis							control cerebral cortex sample, multiple sclerosis patient cerebral cortex sample						read1	16
E-HCAD-36		Homo sapiens	63, 61, 62, 75, 78, 59, 67, 69, 56		adult	female, male		blood vessel	no		ascending aorta	normal, diabetes mellitus, thoracic aortic aneurysm, thoracic aortic aneurysm and chronic obstructive pulmonary disease, thoracic aortic aneurysm and diabetes mellitus			cell	P-HCAD36-1			PAIRED	cDNA	TRANSCRIPTOMIC SINGLE CELL	RNA-Seq	first strand	FACS	10xV3, 10xV2	polyA RNA	oligo-dT	3 prime tag			sequencing assay				normal, diabetes mellitus, thoracic aortic aneurysm, thoracic aortic aneurysm and chronic obstructive pulmonary disease, thoracic aortic aneurysm and diabetes mellitus							control_human ascending aortic tissue, control_human ascending aortic tissue;aortic diameter = 2.2cm, Ascending thoracic aortic aneurysm (ATAA)_human ascending aortic tissue;aortic diameter = 5.2cm, Ascending thoracic aortic aneurysm (ATAA)_human ascending aortic tissue;aortic diameter = 4.9cm, Ascending thoracic aortic aneurysm (ATAA)_human ascending aortic tissue;aortic diameter = 5cm, Ascendin…						read1	16
E-HCAD-38		Homo sapiens	24 to 57		adult	not available		epididymis	no		caput	normal			cell	P-HCAD38-1			PAIRED	cDNA	TRANSCRIPTOMIC SINGLE CELL	RNA-Seq	first strand	10X	10xV2	polyA RNA	oligo-dT	3 prime tag			sequencing assay		epithelial cell									human epididymis epithelial tissue [AXH009], human epididymis epithelial tissue [AXH012], human epididymis epithelial tissue [AXH014]						read1	16
E-HCAD-5	Skin cells from HPSI0214i-wibj_skin	Homo sapiens	55 to 59				organoid culture	skin of body	no			normal			organoid	P-HCAD5-1			PAIRED	cDNA	transcriptomic single cell	RNA-Seq	not applicable	10x	10xV2	polyA RNA	oligo-dT	3 prime tag			sequencing assay		neural cell	iPS cell line from skin								pool of four organoids: wibj_2, kucg_2, hoik_1, sojd_3						read1	16
E-HCAD-6	Male 35 YO bone marrow specimen, Female 28 YO bone marrow specimen, Female 19 YO bone marrow specimen	Homo sapiens	35, 28, 19		adult	male, female		bone marrow	no			normal			cell	P-HCAD6-1			PAIRED	cDNA	TRANSCRIPTOMIC SINGLE CELL	RNA-Seq	first strand	FACS	10xV2	mRNA	oligo-dT	3 prime tag			sequencing assay		hematopoietic stem cell															read1	16
E-HCAD-8		Homo sapiens	65, 52, 50 to 55		adult	male		lung, bone marrow, lymph node, blood	no		left lateral basal bronchopulmonary segment, , mediastinal lymph node, venous blood	hypertensive disorder, normal			organism part	P-HCAD8-1, P-HCAD8-2, P-HCAD8-3, P-HCAD8-4			PAIRED	cDNA	TRANSCRIPTOMIC SINGLE CELL	RNA-Seq	first strand	magnetic affinity cell sorting	10xV2	polyA RNA	oligo-dT	3 prime tag			sequencing assay		T cell		hypertensive disorder, normal	lung, bone marrow, lymph node, blood						Resting cells from lung of Donor 1 after negative selection to enrich CD3+ cells, AntiCD3/AntiCD28-activated cells from lung of Donor 1 after negative selection to enrich CD3+ cells, Resting cells from bone marrow of Donor 1 after negative selection to enrich CD3+ cells, AntiCD3/AntiCD28-activated cells from bone marrow of Donor 1 after negative selection to enrich CD3+ cells, Resting cells from …						read1	16
E-HCAD-9		Homo sapiens	44, 65, 41, 21, 26		adult	male, female		liver	no		caudate lobe of liver	normal			organism part	P-HCAD9-1			PAIRED	cDNA	TRANSCRIPTOMIC SINGLE CELL	RNA-Seq	first strand	enzymatic dissociation	10xV2	polyA RNA	oligo-dT	3 prime tag			sequencing assay											Patient 1 Total Liver Homogenate, Patient 2 Total Liver Homogenate, Patient 3 Total Liver Homogenate, Patient 4 Total Liver Homogenate, Patient 5 Total Liver Homogenate						read1	16
E-MTAB-4850		Homo sapiens	42	year		male		blood	yes			hepatitis C infection			cell	P-MTAB-50508			PAIRED	other	TRANSCRIPTOMIC	RNA-Seq	not applicable	FACS	smart-seq2	polyA RNA	oligo-dT	none			sequencing assay		CD8-Positive T-Lymphocytes	primary cell, immortal cell line cell						clearance
E-MTAB-5061								pancreas	no						cell	P-MTAB-51963			SINGLE	RANDOM	TRANSCRIPTOMIC SINGLE CELL	RNA-Seq	not applicable	FACS	smart-seq2	polyA RNA	oligo-dT	none	ERCC		sequencing assay							Homo sapiens	normal, type II diabetes mellitus				Illumina HiSeq 2000
E-MTAB-6108		Homo sapiens						retina	no			normal			cell	P-MTAB-68399			PAIRED	RACE	TRANSCRIPTOMIC SINGLE CELL	RNA-Seq	not applicable	10x	10xV2	polyA RNA	oligo-dT	3 prime tag			sequencing assay		retinal ganglion cell	H7-hESC														read1	16
E-MTAB-6142		Homo sapiens						adipose tissue	no			myxoid liposarcoma			cell	P-MTAB-68727			PAIRED	Oligo-dT	TRANSCRIPTOMIC SINGLE CELL	RNA-Seq	not applicable	FACS	Smart-seq2	polyA RNA	oligo-dT	none	ERCC		sequencing assay			MLS 1765-92
E-MTAB-6308		Homo sapiens						lung	no
E-MTAB-6379		Homo sapiens	56, 75	year	adult	male, female		blood	yes			influenza	fatal group, survival group		cell	P-MTAB-71364	EFO		PAIRED	PolyA	TRANSCRIPTOMIC SINGLE CELL	RNA-Seq	not applicable	FACS	smart-seq2	polyA RNA	oligo-dT	none	ERCC		sequencing assay		CD8-Positive T-Lymphocytes
E-MTAB-6386		Homo sapiens	33	year	adult	female		blood	yes			normal		OK	cell	P-MTAB-75739	EFO		PAIRED	PolyA	TRANSCRIPTOMIC SINGLE CELL	RNA-Seq	not applicable	FACS	smart-seq2	polyA RNA	oligo-dT	none			sequencing assay		memory B cell, naive B cell, plasmablast, transitional stage B cell
E-MTAB-6505		Homo sapiens		day	neonate		xenograft from HuSGM3 mouse infused with CD19.28z CAR-T cells	umbilical cord blood	yes			normal			cell	P-MTAB-72633			PAIRED	Oligo-dT	TRANSCRIPTOMIC SINGLE CELL	RNA-Seq	not applicable	10x	10xV2	polyA RNA	oligo-dT	3 prime tag			sequencing assay		leukocyte									Human CD45+ leukocytes isolated from leukemic HuSGM3 mouse infused with CD19.28z CAR-T cells, two days after CRS onset, Human CD45+ leukocytes isolated from leukemic HuSGM3 mouse infused with CD19.28z CAR-T cells, seven days after CRS onset						read1	16
E-MTAB-6524		Homo sapiens			adult		grown in StemFlexTM or TeSRTM-E8TM media	skin	no			normal			cell	P-MTAB-72637			PAIRED	Oligo-dT	TRANSCRIPTOMIC SINGLE CELL	ssRNA-seq	not applicable	10x	10xV2	polyA RNA	oligo-dT	3 prime tag			sequencing assay		induced pluripotent stem cell															read1	16
E-MTAB-6653		Homo sapiens	65, 60, 55	year		male, female		lung	no		normal tissue adjacent to tumour, tumour edge, tumour middle (in between core and edge sample), tumour core	lung carcinoma			cell	P-MTAB-73456			PAIRED	Oligo-dT	TRANSCRIPTOMIC SINGLE CELL	RNA-Seq	not applicable	10x	10xV2	polyA RNA	oligo-dT	3 prime tag			sequencing assay																	read1	14
E-MTAB-6678		Homo sapiens			adult	female		decidua, blood	no			normal			cell	P-MTAB-73439			PAIRED	RT-PCR	TRANSCRIPTOMIC SINGLE CELL	RNA-Seq	not applicable	FACS	smart-seq2	polyA RNA	oligo-dT	none	none		sequencing assay
E-MTAB-6819		Homo sapiens			embryo			inner cell mass	no			normal			cell	P-MTAB-74582			PAIRED	Oligo-dT	TRANSCRIPTOMIC SINGLE CELL	RNA-Seq	not applicable	FACS	smart-seq2	polyA RNA	oligo-dT	none	ERCC		sequencing assay		embryonic stem cell	H9
E-MTAB-6911		Homo sapiens			adult	male	CAP-FEEDER	dermis, blood	no			normal			cell	P-MTAB-76200			PAIRED	RT-PCR	TRANSCRIPTOMIC SINGLE CELL	RNA-Seq	not applicable	FACS	smart-seq2	polyA RNA	oligo-dT	none	ERCC		sequencing assay		induced neural border stem cell									ADF2-derived iNBSC C2, ADF2-derived iNBSC C5, ADF2-derived iNBSC C6, PBMC1-derived iNBSC C19_3, PBMC1-derived iNBSC C3_1, PBMC1-derived iNBSC C4_12
E-MTAB-7008		Homo sapiens		hour	adult	male	normal culture to maintain pluripotency, endoderm differentiation	blood	yes			normal			cell	P-MTAB-77353	EFO		PAIRED	PolyA	TRANSCRIPTOMIC SINGLE CELL	RNA-Seq	not applicable	FACS	smart-seq2	polyA RNA	oligo-dT	none	ERCC		sequencing assay	normal culture to maintain pluripotency, endoderm differentiation	induced pluripotent stem cell	HPSI0813i-fpdm_2
E-MTAB-7037		Homo sapiens	30 to 55	year		female		dermis	no			normal			cell	P-MTAB-77006			PAIRED	other	TRANSCRIPTOMIC SINGLE CELL	RNA-Seq	not applicable	FACS	smart-seq2	polyA RNA	oligo-dT	none	ERCC		sequencing assay		fibroblast of dermis
E-MTAB-7051		Homo sapiens	32, 42, 47, 57	year		female		dermis	no			normal			cell	P-MTAB-77018			PAIRED	PolyA	TRANSCRIPTOMIC SINGLE CELL	RNA-Seq	not applicable	FACS	smart-seq2	polyA RNA	oligo-dT	none	ERCC		sequencing assay		fibroblast of dermis
E-MTAB-7052		Homo sapiens	40 to 44	year		female		dermis	no			normal			cell	P-MTAB-76999			PAIRED	PolyA	TRANSCRIPTOMIC SINGLE CELL	RNA-Seq	not applicable	FACS	smart-seq2	polyA RNA	oligo-dT	none	ERCC		sequencing assay		fibroblast of dermis
E-MTAB-7249		Homo sapiens	81	year		female		ascitic fluid	no			ovarian serous adenocarcinoma			cell	P-MTAB-79362			PAIRED	Oligo-dT	TRANSCRIPTOMIC SINGLE CELL	RNA-Seq	not applicable	Fluidigm C1	smart-like	polyA RNA	oligo-dT	none	none		sequencing assay		neoplastic cell, stromal cell							stage 3C
E-MTAB-7303		Homo sapiens	80, 68, 36, , not applicable	year,	adult, , not applicable	male, , not available		skin, , not applicable	no					OK, , not OK	cell,	P-MTAB-79767,			PAIRED,	RANDOM,	TRANSCRIPTOMIC SINGLE CELL, , TRANSCRIPTOMIC	RNA-Seq,	not applicable,	FACS,	smart-seq2,	polyA RNA,	oligo-dT,	none,	ERCC mix1,		sequencing assay,		dopaminergic neuron, , not applicable		normal, , not applicable
E-MTAB-7316		Homo sapiens			adult	female, male		retinal neural layer	no			normal			cell	P-MTAB-79933			PAIRED	PolyA	TRANSCRIPTOMIC SINGLE CELL	OTHER	not applicable	10x	10xV2	polyA RNA	oligo-dT	3 prime tag			sequencing assay																	read1	16
E-MTAB-7381		Homo sapiens			juvenile stage			tonsil	no			tonsilitis		OK, filtered, OK	cell	P-MTAB-80082			PAIRED	PolyA	TRANSCRIPTOMIC SINGLE CELL	RNA-Seq	not applicable	FACS	Smart-seq2	polyA RNA	oligo-dT	none	ERCC		sequencing assay		extra thymic aire-expressing cells
E-MTAB-7606		Homo sapiens	31	year	adult	male		blood	yes						cell	P-MTAB-82338			PAIRED	PolyA	TRANSCRIPTOMIC SINGLE CELL	RNA-Seq	not applicable	FACS	Smart-seq2	polyA RNA	oligo-dT	none	ERCC		sequencing assay		CD8-positive, alpha-beta T cell
E-MTAB-8271		Homo sapiens						blood	yes						cell	P-MTAB-89461			PAIRED	Oligo-dT	TRANSCRIPTOMIC SINGLE CELL	ssRNA-seq	first strand	10x	10xV2	polyA RNA	oligo-dT	3 prime tag	none		sequencing assay		haemogenic endothelium cell	MAN5														read1	16
E-MTAB-8410		Homo sapiens	81, 86, 50, 33, 52, 77, 84, 85	year	adult	female, male		caecum, rectosigmoid junction, sigmoid colon, colon, ascending colon	no		normal tissue adjacent to neoplasm, tumour border, tumour core	colorectal cancer			organism part	P-MTAB-90172	EFO		PAIRED	Oligo-dT	TRANSCRIPTOMIC SINGLE CELL	ssRNA-seq	first strand	10x	10xV2	polyA RNA	oligo-dT	3 prime tag	none		sequencing assay																	read1	16
E-MTAB-8495		Homo sapiens			adult		organoid, primary tissue	common bile duct, gall bladder, intrahepatic bile duct	no						cell	P-MTAB-107376			PAIRED	PolyA	TRANSCRIPTOMIC SINGLE CELL	RNA-Seq	not applicable	10x	10xV2	polyA RNA	oligo-dT	3 prime tag	none		sequencing assay	organoid, primary tissue	cholangiocyte			common bile duct, gall bladder, intrahepatic bile duct												read1	16
E-MTAB-8559		Homo sapiens	81, 46, 73	year	adult	female	OCMI media supplemented with 5% hyclone serum, OCMI media supplemented with 5% FBS	peritoneal fluid	no	ascites		ovarian carcinoma			cell	P-MTAB-93068	EFO		PAIRED	Oligo-dT	TRANSCRIPTOMIC SINGLE CELL	ssRNA-seq	first strand	10x	10xV3	polyA RNA	oligo-dT	3 prime tag	none		sequencing assay		mix of stromal fibroblasts and epithelial tumour cells															read1	16
E-MTAB-8911		Homo sapiens	56	year	adult	male		blood	yes			graft versus host disease	immunosuppressive treatment, photopheresis and irradiation		cell	P-MTAB-95104			PAIRED	cDNA	TRANSCRIPTOMIC SINGLE CELL	RNA-Seq	not applicable	10x	10x5prime	polyA RNA	oligo-dT	5 prime end bias	none		sequencing assay		CD4-positive helper T cell															read1	16
E-MTAB-9067		Homo sapiens	not available, 19, 17, 20, 22, 18	, week	not available, late embryonic stage	not available, male, female		not available, bone marrow, liver	no		not available, femur, hip,	not available, normal		not OK, OK, OK, filtered	cell	P-MTAB-96456			PAIRED	Oligo-dT	TRANSCRIPTOMIC SINGLE CELL	RNA-Seq	not applicable	FACS	smart-seq2	polyA RNA	oligo-dT	none	none		sequencing assay					not available, bone marrow, liver
E-MTAB-9221		Homo sapiens	54, 27, 58, 21, 69, 26, not available	year,	adult	female, male, not available		blood	yes			, COVID-19	, mild COVID-19		, cell	, P-MTAB-98032			, PAIRED	, Oligo-dT	, TRANSCRIPTOMIC SINGLE CELL	, RNA-Seq	, not applicable	, 10x	, 10xV3	, polyA RNA	, oligo-dT	, 3 prime tag	, none		, sequencing assay				, COVID-19													, read1	, 16
[truncated: 175 more columns]
